# Supplementary material for: Genetic Diversity and Potential of Cyanobacteria and Fungi Living on Arctic Liverworts
Source: Microb Ecol. 2025 Aug 26;88(1):90. doi: 10.1007/s00248-025-02589-y (PMC12380954; doi:10.1007/s00248-025-02589-y)
Supplement: Supplementary file 1 — Supplementary file (XLSX 36.6 KB) [file 248_2025_2589_MOESM1_ESM.xlsx]

## Sheet: Suppl. Table 1
Supplementary Tabe 1. Relative abundance (%) of fungal phyla assigned using UNITE database (a) and two-ways ANOVA results (b) showing F ratios and significance levels (***p < 0.001, **p < 0.01, *p < 0.05; ns: non-significant). Type: leafy or thalloid liverworts, part: upper or lower part of the plant.
a)	Liv1up	Liv1low	Liv2up	Liv2low	Liv3up	Liv3low	Liv4up	Liv4low	b)	type	part	type x part
Ascomycota	40.6456	63.6818	37.999	46.4349	24.639	38.2934	9.12415	42.5822		ns	8.9*	ns
Basidiomycota	27.0215	19.4615	25.4737	22.3484	41.7454	28.5502	32.2406	21.6119		ns	93.3***	8.7*
Blastocladiomycota	1.00275	0.398138	0.800774	0.177368	0.852535	0.106135	0.618587	0.280674		ns	74.2***	ns
Chytridiomycota	15.9936	7.67933	16.363	3.7602	20.5357	2.78073	12.3234	5.69366		ns	87.1***	ns
Glomeromycota	6.98489	2.96916	7.25833	0.425683	8.13556	0.955211	5.63172	1.76423		ns	95.4***	ns
Monoblepharomycota	0.44185	0.121466	0.50766	0.0354736	0.0249616	0	0.0112763	0.0400962		46.4**	54.2**	20.1*
Mortierellomycota	0.302198	0.0337405	0.513704	1.27705	0.172811	0.764169	0.0306071	0.120289		ns	8.2*	ns
Mucoromycota	0.0709707	0.101221	0.126915	0.425683	0.109447	0.360858	0.0853778	0.360866		ns	66.0**	ns
Rozellomycota	1.46062	2.2876	3.43275	14.6151	1.5649	16.0475	20.6405	13.6728		ns	ns	ns
Zoopagomycota	0.0434982	0.0944733	0.199438	0.248315	0.0364823	0.424538	0.0306071	0.160385		ns	ns	ns
Other Fungi	6.03251	3.1716	7.32481	10.2519	2.18318	11.7173	19.2632	13.7129

## Sheet: Suppl. Table 2
Supplementary Tabe 2. List of fungal genera with total number of reads above 200. a) number of ITS reads assigned using UNITE database, and b) two-ways ANOVA results showing F ratios and significance levels (***p < 0.001, **p < 0.01, *p < 0.05; ns: non-significant). Type: leafy or thalloid liverworts, part: upper or lower part of the plant.
a)	Genus	Primary lifestyle	Liv1		Liv2		Liv3		Liv4		b)	type	part	type x part
			upper part	lower part	upper part	lower part	upper part	lower part	upper part	lower part
	Aspergillus	saprotroph	142	200	193	117	89	136	117	77
	Candida	saprotroph	60	43	76	32	57	24	44	13		8.4*	23.1**
	Ceratobasidium	pathogen	188	207	144	55	123	147	110	10
	Chlamydocillium	saprotroph	180	30	98	0	193	0	162	2			40.5**
	Cladophialophora	saprotroph	271	12	396	4	7	6	7	6		71.7**	70.1**	66.7**
	Cortinarius	ectomycorrhizal	3221	523	2206	1	1753	16	3632	30			32.5**
	Dactylospora	parasite	103	0	153	1	2	1	3	0		53.4**	79.6***	53.4**
	Epicoleosporium	pathogen	2	0	349	0	0	0	0	0
	Filobasidium	saprotroph	3940	598	2969	0	6199	36	4754	67			66.8**
	Gromochytrium	parasite	3933	586	3185	8	3665	50	4418	57			78.6***
	Inocybe	ectomycorrhizal	534	278	19	11	26	19	43	21
	Irineochytrium	saprotroph	164	3	165	0	2	0	1	2		107.3***	120.0***	101.5***
	Monoblepharella	saprotroph	42	1	158	0	0	0	0	0		10.6*	8.6*	8.6*
	Mortierella	saprotroph	129	4	153	23	81	26	10	1			8.9*
	Pezoloma	endophyte	1476	911	0	0	1	1	0	0
	Phaeohelotium	ectomycorrhizal	78	91	9	1	234	0	6	7
	Phlyctochytrium	parasite	2224	303	1692	4	3514	12	2444	28			76.3***
	Pseudocercospora	pathogen	777	119	701	1	1194	5	930	6			90.6***
	Robertozyma	saprotroph	710	114	0	0	2	0	6	3
	Rodmanochytrium	unclassified	0	0	0	0	520	0	0	0
	Suillus	ectomycorrhizal	725	81	519	0	2211	10	804	11			26.9**
	Testicularia	pathogen	0	0	0	0	395	0	0	0
	Tomentella	ectomycorrhizal	12	10	85	21	17	35	9	13
	Trichophyton	parasite	41	9	63	2	29	12	46	1			24.1**
	Tulasnella	saprotroph	17	0	10	2	3269	5	143	2

## Sheet: Suppl. Table 3
Supplementary Tabe 3. Relative abundance (%) of cyanobacterial orders assigned using Silva database (a) and two-ways ANOVA results (b) showing F ratios and significance levels (***p < 0.001, **p < 0.01, *p < 0.05; ns: non-significant). Type: leafy or thalloid liverworts, part: upper or lower part of the plant.
a)	Form	Order	Liv1up	Liv1low	Liv2up	Liv2low	Liv3up	Liv3low	Liv4up	Liv4low	b)	type	part	type x part
	Filamentous	Coleofasciculales	0	0	0.735294	0	0	0	0	0		ns	ns	ns
		Leptolyngbyales	71.4286	85.7143	57.3529	85.7143	28.9517	56.701	12.6928	69.3694		20.1*	18.8*	ns
		Nodosilineales	14.2857	0	0	0	0	0	0	0		ns	ns	ns
		Oscillatoriales	0	0	1.47059	0	1.4975	11.3402	2.01661	6.30631		23.8**	ns	8.8*
		Pseudanabaenales	0	0	0	0	0.166389	7.21649	0.237248	0.900901		ns	ns	ns
	Heterocystous	Nostocales	14.2857	0	34.5588	14.2857	66.3894	4.12371	81.376	7.20721		ns	16.9*	ns
	Unicellular	Chroococcales	0	14.2857	4.41176	0	2.49584	19.5876	0.59312	10.8108		ns	ns	ns
		Gloeobacterales	0	0	0.735294	0	0.332779	1.03093	2.9656	5.40541		ns	ns	ns
		Synechococcales	0	0	0.735294	0	0.166389	0	0.118624	0		ns	ns	ns

## Sheet: Suppl. Table 4
Supplementary Table 4. Description of nitrogen fixation and related genes identified in Nostoc from metagenomic data
Gene Name	Full Name	Description
nifB	Nitrogen Fixation Protein B	Involved in the biosynthesis of the iron-molybdenum cofactor of nitrogenase.
nifD	Nitrogenase alpha subunit	Encodes the α-subunit of dinitrogenase, a key enzyme in nitrogen fixation.
nifE	Nitrogen Fixation Protein E	Involved in the biosynthesis and assembly of the nitrogenase FeMo-cofactor.
nifH	Nitrogenase reductase	Encodes the Fe-protein of nitrogenase, which supplies electrons for nitrogen reduction.
nifK	Nitrogenase beta subunit	Encodes the β-subunit of dinitrogenase, functioning alongside NifD in nitrogen fixation.
nifN	Nitrogen Fixation Protein N	Participates in the biosynthesis of the FeMo-cofactor for nitrogenase.
nifS	Nitrogen Fixation Protein S	Cysteine desulfurase involved in iron-sulfur cluster assembly for nitrogenase.
nifU	Nitrogen Fixation Protein U	Scaffold protein for the assembly of iron-sulfur clusters needed for nitrogenase and other enzymes.
VnfD	Vanadium nitrogenase alpha subunit	Encodes the α-subunit of vanadium-dependent nitrogenase, an alternative nitrogenase used when molybdenum is scarce.
AmtB	Ammonium Transporter B	High-affinity ammonium transporter involved in nitrogen uptake.
PstB	Phosphate transport ATP-binding protein	Component of the phosphate-specific transport (Pst) system; provides energy.

## Sheet: Suppl. Table 5
Supplementary Table 5. KEGG pathways observed in the metagenomic dataset of collected liverworts.
Enrichment analysis showed no significant differences between liverwort parts (upper vs. lower), but significant differences were found between liverwort types (thalloid vs. leafy) with p < 0.05.
Pathway	ID	Number of sequences	Enrichment (Thalloid vs Leafy)
ABC transporters	ko02010	19775
Acarbose and validamycin biosynthesis	ko00525	929
Aflatoxin biosynthesis	ko00254	36
Alanine, aspartate and glutamate metabolism	ko00250	8493	enriched
alpha-Linolenic acid metabolism	ko00592	593
Amino sugar and nucleotide sugar metabolism	ko00520	9602
Aminoacyl-tRNA biosynthesis	ko00970	8220
Aminobenzoate degradation	ko00627	2584
AMPK signaling pathway	ko04152	1243
Anthocyanin biosynthesis	ko00942	2
Antifolate resistance	ko01523	997
Apoptosis	ko04210	941	depleted
Arabinogalactan biosynthesis - Mycobacterium	ko00572	336
Arachidonic acid metabolism	ko00590	311
Arginine and proline metabolism	ko00330	6912
Arginine biosynthesis	ko00220	5494
Ascorbate and aldarate metabolism	ko00053	2607
ATP-dependent chromatin remodeling	ko03082	638
Atrazine degradation	ko00791	650	depleted
Autophagy - animal	ko04140	896	depleted
Autophagy - other	ko04136	284
Autophagy - yeast	ko04138	831	depleted
Bacterial chemotaxis	ko02030	4302
Bacterial invasion of epithelial cells	ko05100	796
Bacterial secretion system	ko03070	6658
Basal transcription factors	ko03022	1403
Base excision repair	ko03410	3884
Benzoate degradation	ko00362	4687
Benzoxazinoid biosynthesis	ko00402	7
beta-Alanine metabolism	ko00410	3958
beta-Lactam resistance	ko01501	3917
Betalain biosynthesis	ko00965	217
Biofilm formation - Escherichia coli	ko02026	3283
Biofilm formation - Pseudomonas aeruginosa	ko02025	5775	depleted
Biofilm formation - Vibrio cholerae	ko05111	4607	depleted
Biosynthesis of 12-, 14- and 16-membered macrolides	ko00522	31
Biosynthesis of ansamycins	ko01051	804
Biosynthesis of cofactors	ko01240	27037
Biosynthesis of enediyne antibiotics	ko01059	323	enriched
Biosynthesis of nucleotide sugars	ko01250	9363	enriched
Biosynthesis of siderophore group nonribosomal peptides	ko01053	339
Biosynthesis of type II polyketide backbone	ko01056	57
Biosynthesis of type II polyketide products	ko01057	173
Biosynthesis of unsaturated fatty acids	ko01040	779
Biosynthesis of vancomycin group antibiotics	ko01055	675
Biosynthesis of various alkaloids	ko00996	29
Biosynthesis of various antibiotics	ko00998	356
Biosynthesis of various other secondary metabolites	ko00997	40
Biosynthesis of various plant secondary metabolites	ko00999	1692
Biotin metabolism	ko00780	2037
Bisphenol degradation	ko00363	41
Butanoate metabolism	ko00650	8326	enriched
C5-Branched dibasic acid metabolism	ko00660	2522
Caffeine metabolism	ko00232	131
Caprolactam degradation	ko00930	1478
Carbapenem biosynthesis	ko00332	434
Carbohydrate digestion and absorption	ko04973	377	depleted
Carbon fixation by Calvin cycle	ko00710	4135
Carotenoid biosynthesis	ko00906	1210	depleted
Cationic antimicrobial peptide (CAMP) resistance	ko01503	3159	depleted
Cell adhesion molecules	ko04514	31
Cell cycle	ko04110	851	depleted
Cell cycle - Caulobacter	ko04112	4475
Cell cycle - yeast	ko04111	840	depleted
Cellular senescence	ko04218	434	depleted
cGMP-PKG signaling pathway	ko04022	338
Chloroalkane and chloroalkene degradation	ko00625	2699
Chlorocyclohexane and chlorobenzene degradation	ko00361	1284
Circadian rhythm	ko04710	126
Citrate cycle (TCA cycle)	ko00020	7834	enriched
Clavulanic acid biosynthesis	ko00331	19
Cobalamin transport and metabolism	ko04980	1153
C-type lectin receptor signaling pathway	ko04625	141
Cutin, suberine and wax biosynthesis	ko00073	178
Cyanoamino acid metabolism	ko00460	2187
Cysteine and methionine metabolism	ko00270	7917
Cytoskeleton in muscle cells	ko04820	755
Cytosolic DNA-sensing pathway	ko04623	180
D-Amino acid metabolism	ko00470	2677
Degradation of flavonoids	ko00946	1139
Dioxin degradation	ko00621	301
Diterpenoid biosynthesis	ko00904	54
DNA replication	ko03030	5856
Dorso-ventral axis formation	ko04320	128
Drug metabolism - cytochrome P450	ko00982	2232
Drug metabolism - other enzymes	ko00983	3125
ECM-receptor interaction	ko04512	93
Endocytosis	ko04144	898	depleted
Epithelial cell signaling in Helicobacter pylori infection	ko05120	538
Ether lipid metabolism	ko00565	545
Ethylbenzene degradation	ko00642	471	enriched
Exopolysaccharide biosynthesis	ko00543	973
Fanconi anemia pathway	ko03460	467
Fat digestion and absorption	ko04975	983
Fatty acid biosynthesis	ko00061	3952
Fatty acid degradation	ko00071	7317
Fatty acid elongation	ko00062	80
Ferroptosis	ko04216	1317
Flagellar assembly	ko02040	4097	depleted
Flavone and flavonol biosynthesis	ko00944	123
Flavonoid biosynthesis	ko00941	172
Fluorobenzoate degradation	ko00364	701
Focal adhesion	ko04510	363
Folate biosynthesis	ko00790	4013
FoxO signaling pathway	ko04068	985	depleted
Fructose and mannose metabolism	ko00051	5697
Furfural degradation	ko00365	85
Galactose metabolism	ko00052	5110
Glucagon signaling pathway	ko04922	2384
Glucosinolate biosynthesis	ko00966	643
Glutathione metabolism	ko00480	4958
Glycerolipid metabolism	ko00561	3678
Glycerophospholipid metabolism	ko00564	3736
Glycine, serine and threonine metabolism	ko00260	9338	enriched
Glycolysis / Gluconeogenesis	ko00010	11474
Glycosaminoglycan biosynthesis - chondroitin sulfate / dermatan sulfate	ko00532	50
Glycosaminoglycan biosynthesis - heparan sulfate / heparin	ko00534	41
Glycosaminoglycan biosynthesis - keratan sulfate	ko00533	5
Glycosaminoglycan degradation	ko00531	732
Glycosphingolipid biosynthesis - ganglio series	ko00604	193
Glycosphingolipid biosynthesis - globo and isoglobo series	ko00603	613
Glycosphingolipid biosynthesis - lacto and neolacto series	ko00601	26
Glycosylphosphatidylinositol (GPI)-anchor biosynthesis	ko00563	146
Glyoxylate and dicarboxylate metabolism	ko00630	13499
HIF-1 signaling pathway	ko04066	1957
Histidine metabolism	ko00340	3596
Homologous recombination	ko03440	6607
Indole alkaloid biosynthesis	ko00901	188
Indole diterpene alkaloid biosynthesis	ko00403	6
Inositol phosphate metabolism	ko00562	2228
Insect hormone biosynthesis	ko00981	795
Isoflavonoid biosynthesis	ko00943	42
Isoquinoline alkaloid biosynthesis	ko00950	1011
Limonene degradation	ko00903	925
Linoleic acid metabolism	ko00591	154
Lipid and atherosclerosis	ko05417	2060	depleted
Lipoarabinomannan (LAM) biosynthesis	ko00571	644
Lipoic acid metabolism	ko00785	4798	enriched
Lipopolysaccharide biosynthesis	ko00540	2580	depleted
Longevity regulating pathway	ko04211	731	depleted
Longevity regulating pathway - multiple species	ko04213	2803	depleted
Longevity regulating pathway - worm	ko04212	3386	depleted
Lysine biosynthesis	ko00300	3759
Lysine degradation	ko00310	5103
Lysosome	ko04142	1758	depleted
Mannose type O-glycan biosynthesis	ko00515	128
MAPK signaling pathway	ko04010	652
Meiosis - yeast	ko04113	2168	depleted
Metabolism of xenobiotics by cytochrome P450	ko00980	2143
Methane metabolism	ko00680	8578	enriched
Mineral absorption	ko04978	757
Mismatch repair	ko03430	6105
Mitophagy - animal	ko04137	1080	depleted
Mitophagy - yeast	ko04139	303
Monobactam biosynthesis	ko00261	1750
Monoterpenoid biosynthesis	ko00902	35
mRNA surveillance pathway	ko03015	543	depleted
Mucin type O-glycan biosynthesis	ko00512	17
Mycolic acid biosynthesis	ko00074	834
Naphthalene degradation	ko00626	1280
Neomycin, kanamycin and gentamicin biosynthesis	ko00524	418
N-Glycan biosynthesis	ko00510	723	depleted
Nicotinate and nicotinamide metabolism	ko00760	4189
Nitrogen cycle	ko01310	1567	enriched
Nitrogen metabolism	ko00910	5024	enriched
Nitrotoluene degradation	ko00633	404
Non-homologous end-joining	ko03450	1021
Nonribosomal peptide structures	ko01054	222
Novobiocin biosynthesis	ko00401	1162
Nucleocytoplasmic transport	ko03013	718	depleted
Nucleotide excision repair	ko03420	5209
Nucleotide metabolism	ko01232	8388
O-Antigen nucleotide sugar biosynthesis	ko00541	4973
O-Antigen repeat unit biosynthesis	ko00542	175
One carbon pool by folate	ko00670	3462	enriched
Other carbon fixation pathways	ko00720	10011	enriched
Other glycan degradation	ko00511	1735	depleted
Other types of O-glycan biosynthesis	ko00514	185
Oxidative phosphorylation	ko00190	10425	depleted
p53 signaling pathway	ko04115	519	depleted
Pancreatic secretion	ko04972	433
Pantothenate and CoA biosynthesis	ko00770	5014
Penicillin and cephalosporin biosynthesis	ko00311	368
Pentose and glucuronate interconversions	ko00040	4807
Pentose phosphate pathway	ko00030	6626
Peptidoglycan biosynthesis	ko00550	5750	enriched
Peroxisome	ko04146	2952	depleted
Phagosome	ko04145	364
Phenazine biosynthesis	ko00405	642
Phenylalanine metabolism	ko00360	5694
Phenylalanine, tyrosine and tryptophan biosynthesis	ko00400	4464
Phenylpropanoid biosynthesis	ko00940	711
Phosphatidylinositol signaling system	ko04070	861	depleted
Phospholipase D signaling pathway	ko04072	404
Phosphonate and phosphinate metabolism	ko00440	566
Phosphotransferase system (PTS)	ko02060	541
Photosynthesis	ko00195	2021	depleted
Photosynthesis - antenna proteins	ko00196	134
PI3K-Akt signaling pathway	ko04151	974	depleted
Pinene, camphor and geraniol degradation	ko00907	1544
Plant-pathogen interaction	ko04626	1791
Polycomb repressive complex	ko03083	228
Polycyclic aromatic hydrocarbon degradation	ko00624	455
Polyketide sugar unit biosynthesis	ko00523	1376
Porphyrin metabolism	ko00860	6445	depleted
PPAR signaling pathway	ko03320	3388
Primary bile acid biosynthesis	ko00120	122
Prodigiosin biosynthesis	ko00333	613
Propanoate metabolism	ko00640	7965	enriched
Proteasome	ko03050	441	depleted
Protein digestion and absorption	ko04974	565	depleted
Protein export	ko03060	3711
Protein processing in endoplasmic reticulum	ko04141	1351	depleted
Proximal tubule bicarbonate reclamation	ko04964	499
Purine metabolism	ko00230	13413
Pyrimidine metabolism	ko00240	7667	enriched
Pyruvate metabolism	ko00620	14231
Quorum sensing	ko02024	19011
Rap1 signaling pathway	ko04015	240
Ras signaling pathway	ko04014	655	depleted
Regulation of lipolysis in adipocytes	ko04923	108
Retinol metabolism	ko00830	1239
Retrograde endocannabinoid signaling	ko04723	615	depleted
Riboflavin metabolism	ko00740	1692
Ribosome	ko03010	6474
Ribosome biogenesis in eukaryotes	ko03008	810	depleted
RNA degradation	ko03018	6484
RNA polymerase	ko03020	2686	depleted
Secondary bile acid biosynthesis	ko00121	164
Selenocompound metabolism	ko00450	3763
Sesquiterpenoid and triterpenoid biosynthesis	ko00909	293
SNARE interactions in vesicular transport	ko04130	184
Sphingolipid metabolism	ko00600	2116	depleted
Sphingolipid signaling pathway	ko04071	609	depleted
Spliceosome	ko03040	875	depleted
Starch and sucrose metabolism	ko00500	9599
Staurosporine biosynthesis	ko00404	184
Steroid biosynthesis	ko00100	248	depleted
Steroid degradation	ko00984	363
Steroid hormone biosynthesis	ko00140	172
Stilbenoid, diarylheptanoid and gingerol biosynthesis	ko00945	139
Streptomycin biosynthesis	ko00521	2740
Styrene degradation	ko00643	1625
Sulfur metabolism	ko00920	5125
Sulfur relay system	ko04122	1962
Taurine and hypotaurine metabolism	ko00430	2006
Teichoic acid biosynthesis	ko00552	1082
Terpenoid backbone biosynthesis	ko00900	3791
Tetracycline biosynthesis	ko00253	103
Thermogenesis	ko04714	3048	depleted
Thiamine metabolism	ko00730	2602
Toluene degradation	ko00623	797	depleted
Tropane, piperidine and pyridine alkaloid biosynthesis	ko00960	1203
Tryptophan metabolism	ko00380	6202
Two-component system	ko02020	24470
Type I polyketide structures	ko01052	290
Tyrosine metabolism	ko00350	4338
Ubiquinone and other terpenoid-quinone biosynthesis	ko00130	2644	enriched
Ubiquitin mediated proteolysis	ko04120	769	depleted
Valine, leucine and isoleucine biosynthesis	ko00290	3610
Valine, leucine and isoleucine degradation	ko00280	8796
Vancomycin resistance	ko01502	1914
Various types of N-glycan biosynthesis	ko00513	375	depleted
VEGF signaling pathway	ko04370	137
Vitamin B6 metabolism	ko00750	1478
Vitamin digestion and absorption	ko04977	153
Xylene degradation	ko00622	505
Zeatin biosynthesis	ko00908	182
